# Supplementary material for: Improvements in the learnability of smartphone haptic interfaces for visually impaired users
Source: PLoS One. 2019 Nov 11;14(11):e0225053. doi: 10.1371/journal.pone.0225053 (PMC6844543; doi:10.1371/journal.pone.0225053)
Supplement: S1 File — The data file contains the raw (Excel and SPSS format) and processed (Excel format) data obtained using the HAPP application per user as well as the individual perceptual map and global perceptual map. (ZIP) [file pone.0225053.s001.zip]

Archive with 3 entries (3 files):
- Iconos_HAPP.xlsx
- Perceptual map vibrotactil.xlsx
- SPSS MSD.sav
