# Supplementary material for: Improvements in the learnability of smartphone haptic interfaces for visually impaired users
Source: PLoS One. 2019 Nov 11;14(11):e0225053. doi: 10.1371/journal.pone.0225053 (PMC6844543; doi:10.1371/journal.pone.0225053)
Supplement: S1 File — The data file contains the raw (Excel and SPSS format) and processed (Excel format) data obtained using the HAPP application per user as well as the individual perceptual map and global perceptual map. (ZIP) [file pone.0225053.s001.zip › Iconos_HAPP.xlsx]

## Sheet: Generales
1	1	0	0	0	0	1	0	0	1	0	0	0	1	1	0	0
3	0	0	1	1	0	0	1	0	0	0	1	0	0	0	0	1
4	1	0	0	0	0	1	0	0	1	0	0	0	1	1	0	0
5	1	1	0	1	0	0	0	0	0	0	0	1	0	1	0	1
19	1	1	1	0	0	0	0	0	1	0	0	0	0	0	1	0
24	1	1	1	0	0	0	1	1	0	0	0	1	0	1	1	0
27	0	0	0	1	1	0	1	1	1	0	0	0	0	0	0	1
45	0	1	1	0	1	0	0	0	0	0	0	1	1	0	1	0
46	0	0	0	0	0	0	0	0	1	1	0	0	0	1	0	0
2	1	1	0	1	1	1	0	1	0	1	0	1	1	1	1	0
6	0	0	1	0	1	0	1	1	0	0	1	0	1	1	1	1
7	0	1	0	1	1	0	0	1	0	1	0	0	0	1	1	1
8	0	1	0	1	1	0	0	0	1	1	1	1	1	1	1	1
18	0	1	1	1	1	1	1	1	0	0	1	1	1	0	0	1
25	1	0	0	1	1	1	0	0	0	1	0	1	0	1	0	1
26	1	1	0	1	1	0	1	1	1	1	0	1	0	0	1	1
43	0	0	0	1	1	0	1	1	1	0	1	1	1	0	1	0
44	1	1	1	1	1	1	1	1	1	1	1	1	1	1	1	1
	0.5	0.555556	0.388889	0.611111	0.611111	0.333333	0.444444	0.5	0.5	0.388889	0.333333	0.555556	0.5	0.611111	0.555556	0.555556
9	1	1	0	1	1	1	0	1	0	1	1	0	1	1	1	1						0	1	0	1	1	0	1	1	1	1	1	1	0	1	1	1	0	1	0	1	1	0	1	1	1	1	1	1
10	1	1	0	0	1	0	1	1	1	1	1	1	1	0	1	1						1	1	1	1	1	1	1	0	1	1	1	1	0	0	1	0	1	1	1	1	1	1	1	0	1	1	1	1
11	1	1	0	0	1	1	1	0	1	1	1	1	1	1	1	1						1	0	1	1	1	1	1	1	1	1	1	1	0	0	1	1	1	0	1	1	1	1	1	1	1	1	1	1
12	1	1	1	0	1	1	1	1	1	0	1	0	0	1	1	1						1	1	1	0	1	0	0	1	1	1	1	1	1	0	1	1	1	1	1	0	1	0	0	1	1	1	1	1
13	0	1	1	1	0	0	0	0	0	0	0	0	1	1	0	0						0	0	0	0	0	0	1	1	0	0	0	1	1	1	0	0	0	0	0	0	0	0	1	1	0	0	0	1
14	1	1	0	1	0	1	0	1	1	1	1	1	0	1	1	1						0	1	1	1	1	1	0	1	1	1	1	1	0	1	0	1	0	1	1	1	1	1	0	1	1	1	1	1
15	1	1	0	0	0	1	1	1	1	0	1	0	0	0	0	1						1	1	1	0	1	0	0	0	0	1	1	1	0	0	0	1	1	1	1	0	1	0	0	0	0	1	1	1
16	1	1	1	1	1	1	1	1	0	0	0	1	1	1	1	1						1	1	0	0	0	1	1	1	1	1	1	1	1	1	1	1	1	1	0	0	0	1	1	1	1	1	1	1
17	1	1	0	1	0	0	0	0	1	1	1	0	1	1	1	1						0	0	1	1	1	0	1	1	1	1	1	1	0	1	0	0	0	0	1	1	1	0	1	1	1	1	1	1
20	1	1	0	0	1	0	0	0	0	0	1	1	1	0	1	1						0	0	0	0	1	1	1	0	1	1	1	1	0	0	1	0	0	0	0	0	1	1	1	0	1	1	1	1
21	1	1	1	0	0	0	0	1	0	0	1	1	1	0	0	1						0	1	0	0	1	1	1	0	0	1	1	1	1	0	0	0	0	1	0	0	1	1	1	0	0	1	1	1
22	1	1	1	1	1	0	0	1	1	1	1	1	1	0	1	1						0	1	1	1	1	1	1	0	1	1	1	1	1	1	1	0	0	1	1	1	1	1	1	0	1	1	1	1
23	1	0	1	0	0	0	0	1	0	1	1	1	1	1	1	1						0	1	0	1	1	1	1	1	1	1	1	0	1	0	0	0	0	1	0	1	1	1	1	1	1	1	1	0
28	0	0	0	1	1	1	1	1	0	1	1	1	1	1	0	1						1	1	0	1	1	1	1	1	0	1	0	0	0	1	1	1	1	1	0	1	1	1	1	1	0	1	0	0
29	0	1	0	1	1	1	1	1	0	1	1	0	1	1	1	1						1	1	0	1	1	0	1	1	1	1	0	1	0	1	1	1	1	1	0	1	1	0	1	1	1	1	0	1
30	0	1	1	1	1	1	0	1	1	1	1	1	1	1	1	1						0	1	1	1	1	1	1	1	1	1	0	1	1	1	1	1	0	1	1	1	1	1	1	1	1	1	0	1
31	0	1	0	1	1	1	0	1	0	1	1	1	1	1	1	1						0	1	0	1	1	1	1	1	1	1	0	1	0	1	1	1	0	1	0	1	1	1	1	1	1	1	0	1
32	0	0	0	0	1	0	0	0	1	0	0	1	1	0	1	1						0	0	1	0	0	1	1	0	1	1	0	0	0	0	1	0	0	0	1	0	0	1	1	0	1	1	0	0
33	0	1	1	1	1	0	1	1	1	1	1	1	1	1	1	1						1	1	1	1	1	1	1	1	1	1	0	1	1	1	1	0	1	1	1	1	1	1	1	1	1	1	0	1
34	0	0	1	1	0	0	0	0	1	1	1	1	0	1	1	1						0	0	1	1	1	1	0	1	1	1	0	0	1	1	0	0	0	0	1	1	1	1	0	1	1	1	0	0
35	1	1	0	0	0	0	0	1	1	0	1	1	1	1	1	1						0	1	1	0	1	1	1	1	1	1	1	1	0	0	0	0	0	1	1	0	1	1	1	1	1	1	1	1
36	1	0	0	0	0	1	0	0	0	1	0	0	0	1	1	1						0	0	0	1	0	0	0	1	1	1	1	0	0	0	0	1	0	0	0	1	0	0	0	1	1	1	1	0
37	0	1	0	1	0	1	0	1	0	1	1	1	0	0	1	1						0	1	0	1	1	1	0	0	1	1	0	1	0	1	0	1	0	1	0	1	1	1	0	0	1	1	0	1
38	0	1	0	1	1	1	0	0	0	0	0	0	0	1	0	1						0	0	0	0	0	0	0	1	0	1	0	1	0	1	1	1	0	0	0	0	0	0	0	1	0	1	0	1
39	0	1	1	1	0	1	1	1	1	0	1	1	1	1	1	1						1	1	1	0	1	1	1	1	1	1	0	1	1	1	0	1	1	1	1	0	1	1	1	1	1	1	0	1
40	1	1	0	1	0	1	0	1	0	0	1	1	1	1	1	1						0	1	0	0	1	1	1	1	1	1	1	1	0	1	0	1	0	1	0	0	1	1	1	1	1	1	1	1
41	1	1	1	1	1	1	1	1	1	0	1	1	1	1	0	1						1	1	1	0	1	1	1	1	0	1	1	1	1	1	1	1	1	1	1	0	1	1	1	1	0	1	1	1
42	0	1	0	1	0	1	0	1	1	1	1	1	0	1	1	1						0	1	1	1	1	1	0	1	1	1	0	1	0	1	0	1	0	1	1	1	1	1	0	1	1	1	0	1
	0.571429	0.821429	0.392857	0.642857	0.535714	0.607143	0.357143	0.714286	0.535714	0.571429	0.821429	0.714286	0.714286	0.75	0.785714	0.964286
TESIS
	Facebook	Twitter	Linkedin	Whatsapp	Phone	SMS	Email	Line	Google+	WiFi	Update	Talk	Battery	Calendar	Clock	Camera
VI	0.5	0.56	0.39	0.61	0.61	0.39	0.5	0.5	0.44	0.33	0.39	0.56	0.5	0.56	0.61	0.56
non-VI	0.57	0.82	0.39	0.64	0.54	0.61	0.36	0.71	0.54	0.57	0.82	0.71	0.71	0.75	0.79	0.96
	Facebook	Twitter	Linkedin	Whatsapp	Phone	SMS	Email	Line	Google+	WiFi	Update	Talk	Battery	Calendar	Clock	Camera
VI	0.5	0.555556	0.388889	0.611111	0.611111	0.333333	0.444444	0.5	0.5	0.388889	0.333333	0.555556	0.5	0.611111	0.555556	0.555556
non-VI	0.571429	0.821429	0.392857	0.642857	0.535714	0.607143	0.357143	0.714286	0.535714	0.571429	0.821429	0.714286	0.714286	0.75	0.785714	0.964286
	Facebook	Twitter	Linkedin	Whatsapp	Phone	SMS	Email	Line	Google+	WiFi	Update	Talk	Battery	Calendar	Clock	Camera
No reinforcement	0.57	0.61	0.39	0.52	0.39	0.43	0.35	0.39	0.43	0.3	0.48	0.52	0.61	0.65	0.61	0.7
Reinforcement	0.52	0.83	0.39	0.74	0.74	0.61	0.48	0.87	0.57	0.65	0.83	0.78	0.65	0.7	0.83	0.91
	Facebook	Twitter	Linkedin	Whatsapp	Phone	SMS	Email	Line	Google+	WiFi	Update	Talk	Battery	Calendar	Clock	Camera
No reinforcement	0.565217	0.608696	0.391304	0.521739	0.391304	0.391304	0.304348	0.391304	0.478261	0.347826	0.434783	0.521739	0.608696	0.695652	0.565217	0.695652
Reinforcement	0.521739	0.826087	0.391304	0.73913	0.73913	0.608696	0.478261	0.869565	0.565217	0.652174	0.826087	0.782609	0.652174	0.695652	0.826087	0.913043
1	1	0	0	0	0	1	0	0	1	0	0	0	1	1	0	0
3	0	0	1	1	0	0	1	0	0	0	1	0	0	0	0	1
4	1	0	0	0	0	1	0	0	1	0	0	0	1	1	0	0
5	1	1	0	1	0	0	0	0	0	0	0	1	0	1	0	1
19	1	1	1	0	0	0	0	0	1	0	0	0	0	0	1	0
24	1	1	1	0	0	0	1	1	0	0	0	1	0	1	1	0
27	0	0	0	1	1	0	1	1	1	0	0	0	0	0	0	1
45	0	1	1	0	1	0	0	0	0	0	0	1	1	0	1	0
46	0	0	0	0	0	0	0	0	1	1	0	0	0	1	0	0
11	1	1	0	0	1	1	1	0	1	1	1	1	1	1	1	1
13	0	1	1	1	0	0	0	0	0	0	0	0	1	1	0	0
16	1	1	1	1	1	1	1	1	0	0	0	1	1	1	1	1
17	1	1	0	1	0	0	0	0	1	1	1	0	1	1	1	1
21	1	1	1	0	0	0	0	1	0	0	1	1	1	0	0	1
22	1	1	1	1	1	0	0	1	1	1	1	1	1	0	1	1
28	0	0	0	1	1	1	1	1	0	1	1	1	1	1	0	1
29	0	1	0	1	1	1	1	1	0	1	1	0	1	1	1	1
32	0	0	0	0	1	0	0	0	1	0	0	1	1	0	1	1
34	0	0	1	1	0	0	0	0	1	1	1	1	0	1	1	1
35	1	1	0	0	0	0	0	1	1	0	1	1	1	1	1	1
36	1	0	0	0	0	1	0	0	0	1	0	0	0	1	1	1
38	0	1	0	1	1	1	0	0	0	0	0	0	0	1	0	1
40	1	1	0	1	0	1	0	1	0	0	1	1	1	1	1	1
	0.565217	0.608696	0.391304	0.521739	0.391304	0.391304	0.304348	0.391304	0.478261	0.347826	0.434783	0.521739	0.608696	0.695652	0.565217	0.695652
2	1	1	0	1	1	1	0	1	0	1	0	1	1	1	1	0
6	0	0	1	0	1	0	1	1	0	0	1	0	1	1	1	1
7	0	1	0	1	1	0	0	1	0	1	0	0	0	1	1	1
8	0	1	0	1	1	0	0	0	1	1	1	1	1	1	1	1
18	0	1	1	1	1	1	1	1	0	0	1	1	1	0	0	1
25	1	0	0	1	1	1	0	0	0	1	0	1	0	1	0	1
26	1	1	0	1	1	0	1	1	1	1	0	1	0	0	1	1
43	0	0	0	1	1	0	1	1	1	0	1	1	1	0	1	0
44	1	1	1	1	1	1	1	1	1	1	1	1	1	1	1	1
9	1	1	0	1	1	1	0	1	0	1	1	0	1	1	1	1
10	1	1	0	0	1	0	1	1	1	1	1	1	1	0	1	1
12	1	1	1	0	1	1	1	1	1	0	1	0	0	1	1	1
14	1	1	0	1	0	1	0	1	1	1	1	1	0	1	1	1
15	1	1	0	0	0	1	1	1	1	0	1	0	0	0	0	1
20	1	1	0	0	1	0	0	0	0	0	1	1	1	0	1	1
23	1	0	1	0	0	0	0	1	0	1	1	1	1	1	1	1
30	0	1	1	1	1	1	0	1	1	1	1	1	1	1	1	1
31	0	1	0	1	1	1	0	1	0	1	1	1	1	1	1	1
33	0	1	1	1	1	0	1	1	1	1	1	1	1	1	1	1
37	0	1	0	1	0	1	0	1	0	1	1	1	0	0	1	1
39	0	1	1	1	0	1	1	1	1	0	1	1	1	1	1	1
41	1	1	1	1	1	1	1	1	1	0	1	1	1	1	0	1
42	0	1	0	1	0	1	0	1	1	1	1	1	0	1	1	1
	0.521739	0.826087	0.391304	0.73913	0.73913	0.608696	0.478261	0.869565	0.565217	0.652174	0.826087	0.782609	0.652174	0.695652	0.826087	0.913043
[truncated: 206 more columns]

## Sheet: Datos en bruto
1	Ciego	SINRefue	1	0	0	0	0	1	0	0	1	0	0	0	1	1	0	0
2	Ciego	CONRefue	1	1	0	1	1	1	0	1	0	1	0	1	1	1	1	0
3	Ciego	SINRefue	0	0	1	1	0	0	1	0	0	0	1	0	0	0	0	1
4	Ciego	SINRefue	1	0	0	0	0	1	0	0	1	0	0	0	1	1	0	0
5	Ciego	SINRefue	1	1	0	1	0	0	0	0	0	0	0	1	0	1	0	1
6	Ciego	CONRefue	0	0	1	0	1	0	1	1	0	0	1	0	1	1	1	1
7	Ciego	CONRefue	0	1	0	1	1	0	0	1	0	1	0	0	0	1	1	1
8	Ciego	CONRefue	0	1	0	1	1	0	0	0	1	1	1	1	1	1	1	1
18	Ciego	CONRefue	0	1	1	1	1	1	1	1	0	0	1	1	1	0	0	1
19	Ciego	SINRefue	1	1	1	0	0	0	0	0	1	0	0	0	0	0	1	0
24	Ciego	SINRefue	1	1	1	0	0	0	1	1	0	0	0	1	0	1	1	0
25	Ciego	CONRefue	1	0	0	1	1	1	0	0	0	1	0	1	0	1	0	1
26	Ciego	CONRefue	1	1	0	1	1	0	1	1	1	1	0	1	0	0	1	1
27	Ciego	SINRefue	0	0	0	1	1	0	1	1	1	0	0	0	0	0	0	1
43	Ciego	CONRefue	0	0	0	1	1	0	1	1	1	0	1	1	1	0	1	0
44	Ciego	CONRefue	1	1	1	1	1	1	1	1	1	1	1	1	1	1	1	1
45	Ciego	SINRefue	0	1	1	0	1	0	0	0	0	0	0	1	1	0	1	0
46	Ciego	SINRefue	0	0	0	0	0	0	0	0	1	1	0	0	0	1	0	0
9	NoCiego	CONRefue	1	1	0	1	1	1	0	1	0	1	1	0	1	1	1	1
10	NoCiego	CONRefue	1	1	0	0	1	0	1	1	1	1	1	1	1	0	1	1
11	NoCiego	SINRefue	1	1	0	0	1	1	1	0	1	1	1	1	1	1	1	1
12	NoCiego	CONRefue	1	1	1	0	1	1	1	1	1	0	1	0	0	1	1	1
13	NoCiego	SINRefue	0	1	1	1	0	0	0	0	0	0	0	0	1	1	0	0
14	NoCiego	CONRefue	1	1	0	1	0	1	0	1	1	1	1	1	0	1	1	1
15	NoCiego	CONRefue	1	1	0	0	0	1	1	1	1	0	1	0	0	0	0	1
16	NoCiego	SINRefue	1	1	1	1	1	1	1	1	0	0	0	1	1	1	1	1
17	NoCiego	SINRefue	1	1	0	1	0	0	0	0	1	1	1	0	1	1	1	1
20	NoCiego	CONRefue	1	1	0	0	1	0	0	0	0	0	1	1	1	0	1	1
21	NoCiego	SINRefue	1	1	1	0	0	0	0	1	0	0	1	1	1	0	0	1
22	NoCiego	SINRefue	1	1	1	1	1	0	0	1	1	1	1	1	1	0	1	1
23	NoCiego	CONRefue	1	0	1	0	0	0	0	1	0	1	1	1	1	1	1	1
28	NoCiego	SINRefue	0	0	0	1	1	1	1	1	0	1	1	1	1	1	0	1
29	NoCiego	SINRefue	0	1	0	1	1	1	1	1	0	1	1	0	1	1	1	1
30	NoCiego	CONRefue	0	1	1	1	1	1	0	1	1	1	1	1	1	1	1	1
31	NoCiego	CONRefue	0	1	0	1	1	1	0	1	0	1	1	1	1	1	1	1
32	NoCiego	SINRefue	0	0	0	0	1	0	0	0	1	0	0	1	1	0	1	1
33	NoCiego	CONRefue	0	1	1	1	1	0	1	1	1	1	1	1	1	1	1	1
34	NoCiego	SINRefue	0	0	1	1	0	0	0	0	1	1	1	1	0	1	1	1
35	NoCiego	SINRefue	1	1	0	0	0	0	0	1	1	0	1	1	1	1	1	1
36	NoCiego	SINRefue	1	0	0	0	0	1	0	0	0	1	0	0	0	1	1	1
37	NoCiego	CONRefue	0	1	0	1	0	1	0	1	0	1	1	1	0	0	1	1
38	NoCiego	SINRefue	0	1	0	1	1	1	0	0	0	0	0	0	0	1	0	1
39	NoCiego	CONRefue	0	1	1	1	0	1	1	1	1	0	1	1	1	1	1	1
40	NoCiego	SINRefue	1	1	0	1	0	1	0	1	0	0	1	1	1	1	1	1
41	NoCiego	CONRefue	1	1	1	1	1	1	1	1	1	0	1	1	1	1	0	1
42	NoCiego	CONRefue	0	1	0	1	0	1	0	1	1	1	1	1	0	1	1	1

## Sheet: Hoja1
2	Ciego	CONRefue	1	1	0	1	1	1	0	1	0	1	0	1	1	1	1	0	0.6875
6	Ciego	CONRefue	0	0	1	0	1	0	1	1	0	0	1	0	1	1	1	1	0.5625
7	Ciego	CONRefue	0	1	0	1	1	0	0	1	0	1	0	0	0	1	1	1	0.5
8	Ciego	CONRefue	0	1	0	1	1	0	0	0	1	1	1	1	1	1	1	1	0.6875
18	Ciego	CONRefue	0	1	1	1	1	1	1	1	0	0	1	1	1	0	0	1	0.6875
25	Ciego	CONRefue	1	0	0	1	1	1	0	0	0	1	0	1	0	1	0	1	0.5
26	Ciego	CONRefue	1	1	0	1	1	0	1	1	1	1	0	1	0	0	1	1	0.6875
43	Ciego	CONRefue	0	0	0	1	1	0	1	1	1	0	1	1	1	0	1	0	0.5625
44	Ciego	CONRefue	1	1	1	1	1	1	1	1	1	1	1	1	1	1	1	1	1
	Media		0.444444	0.666667	0.333333	0.888889	1	0.444444	0.555556	0.777778	0.444444	0.666667	0.555556	0.777778	0.666667	0.666667	0.777778	0.777778	0.652778	0.652778
	Std																		0.153447	0.180876
9	NoCiego	CONRefue	1	1	0	1	1	1	0	1	0	1	1	0	1	1	1	1	0.75
10	NoCiego	CONRefue	1	1	0	0	1	0	1	1	1	1	1	1	1	0	1	1	0.75
12	NoCiego	CONRefue	1	1	1	0	1	1	1	1	1	0	1	0	0	1	1	1	0.75
14	NoCiego	CONRefue	1	1	0	1	0	1	0	1	1	1	1	1	0	1	1	1	0.75
15	NoCiego	CONRefue	1	1	0	0	0	1	1	1	1	0	1	0	0	0	0	1	0.5
20	NoCiego	CONRefue	1	1	0	0	1	0	0	0	0	0	1	1	1	0	1	1	0.5
23	NoCiego	CONRefue	1	0	1	0	0	0	0	1	0	1	1	1	1	1	1	1	0.625
30	NoCiego	CONRefue	0	1	1	1	1	1	0	1	1	1	1	1	1	1	1	1	0.875
31	NoCiego	CONRefue	0	1	0	1	1	1	0	1	0	1	1	1	1	1	1	1	0.75
33	NoCiego	CONRefue	0	1	1	1	1	0	1	1	1	1	1	1	1	1	1	1	0.875
37	NoCiego	CONRefue	0	1	0	1	0	1	0	1	0	1	1	1	0	0	1	1	0.5625
39	NoCiego	CONRefue	0	1	1	1	0	1	1	1	1	0	1	1	1	1	1	1	0.8125
41	NoCiego	CONRefue	1	1	1	1	1	1	1	1	1	0	1	1	1	1	0	1	0.875
42	NoCiego	CONRefue	0	1	0	1	0	1	0	1	1	1	1	1	0	1	1	1	0.6875
	Media																		0.71875
	Std																		0.129138
1	Ciego	SINRefue	1	0	0	0	0	1	0	0	1	0	0	0	1	1	0	0	0.3125
3	Ciego	SINRefue	0	0	1	1	0	0	1	0	0	0	1	0	0	0	0	1	0.3125
4	Ciego	SINRefue	1	0	0	0	0	1	0	0	1	0	0	0	1	1	0	0	0.3125
5	Ciego	SINRefue	1	1	0	1	0	0	0	0	0	0	0	1	0	1	0	1	0.375
19	Ciego	SINRefue	1	1	1	0	0	0	0	0	1	0	0	0	0	0	1	0	0.3125
24	Ciego	SINRefue	1	1	1	0	0	0	1	1	0	0	0	1	0	1	1	0	0.5
27	Ciego	SINRefue	0	0	0	1	1	0	1	1	1	0	0	0	0	0	0	1	0.375
45	Ciego	SINRefue	0	1	1	0	1	0	0	0	0	0	0	1	1	0	1	0	0.375
46	Ciego	SINRefue	0	0	0	0	0	0	0	0	1	1	0	0	0	1	0	0	0.1875
	Media																		0.340278
	Std																		0.0833333
11	NoCiego	SINRefue	1	1	0	0	1	1	1	0	1	1	1	1	1	1	1	1	0.8125
13	NoCiego	SINRefue	0	1	1	1	0	0	0	0	0	0	0	0	1	1	0	0	0.3125
16	NoCiego	SINRefue	1	1	1	1	1	1	1	1	0	0	0	1	1	1	1	1	0.8125
17	NoCiego	SINRefue	1	1	0	1	0	0	0	0	1	1	1	0	1	1	1	1	0.625
21	NoCiego	SINRefue	1	1	1	0	0	0	0	1	0	0	1	1	1	0	0	1	0.5
22	NoCiego	SINRefue	1	1	1	1	1	0	0	1	1	1	1	1	1	0	1	1	0.8125
28	NoCiego	SINRefue	0	0	0	1	1	1	1	1	0	1	1	1	1	1	0	1	0.6875
29	NoCiego	SINRefue	0	1	0	1	1	1	1	1	0	1	1	0	1	1	1	1	0.75
32	NoCiego	SINRefue	0	0	0	0	1	0	0	0	1	0	0	1	1	0	1	1	0.375
34	NoCiego	SINRefue	0	0	1	1	0	0	0	0	1	1	1	1	0	1	1	1	0.5625
35	NoCiego	SINRefue	1	1	0	0	0	0	0	1	1	0	1	1	1	1	1	1	0.625
36	NoCiego	SINRefue	1	0	0	0	0	1	0	0	0	1	0	0	0	1	1	1	0.375
38	NoCiego	SINRefue	0	1	0	1	1	1	0	0	0	0	0	0	0	1	0	1	0.375
40	NoCiego	SINRefue	1	1	0	1	0	1	0	1	0	0	1	1	1	1	1	1	0.6875
																			0.59375
																			0.179727
			No Reinforcement	Reinforcement
		VI	0.340278	0.652778	0.0833333	0.153447
		nonVI	0.59375	0.71875	0.179727	0.129138

## Sheet: C-NR
	ACIERTOS
REFUERZO	NO
CIEGO	SI									Media	Mediana
FACEBOOK	1	0	1	1	1	1	0	0	0	0.555556
TWITTER	0	0	0	1	1	1	0	1	0	0.444444
LINKEDIN	0	1	0	0	1	1	0	1	0	0.444444
WHATSAPP	0	1	0	1	0	0	1	0	0	0.333333
PHONE	0	0	0	0	0	0	1	1	0	0.222222
SMS	1	0	1	0	0	0	0	0	0	0.222222
EMAIL	0	1	0	0	0	1	1	0	0	0.333333
LINE	0	0	0	0	0	1	1	0	0	0.222222
GOOGLE+	1	0	1	0	1	0	1	0	1	0.555556
WIFI	0	0	0	0	0	0	0	0	1	0.111111
UPDATE	0	1	0	0	0	0	0	0	0	0.111111
GOOGLE TALK	0	0	0	1	0	1	0	1	0	0.333333
BATERIA	1	0	1	0	0	0	0	1	0	0.333333
CALENDARIO	1	0	1	1	0	1	0	0	1	0.555556
RELOJ	0	0	0	0	1	1	0	1	0	0.333333
CAMARA	0	1	0	1	0	0	1	0	0	0.333333
PROMEDIOS	0.3125	0.3125	0.3125	0.375	0.3125	0.5	0.375	0.375	0.1875
1	Ciego	SINRefue	1	0	0	0	0	1	0	0	1	0	0	0	1	1	0	0
3	Ciego	SINRefue	0	0	1	1	0	0	1	0	0	0	1	0	0	0	0	1
4	Ciego	SINRefue	1	0	0	0	0	1	0	0	1	0	0	0	1	1	0	0
5	Ciego	SINRefue	1	1	0	1	0	0	0	0	0	0	0	1	0	1	0	1
19	Ciego	SINRefue	1	1	1	0	0	0	0	0	1	0	0	0	0	0	1	0
24	Ciego	SINRefue	1	1	1	0	0	0	1	1	0	0	0	1	0	1	1	0
27	Ciego	SINRefue	0	0	0	1	1	0	1	1	1	0	0	0	0	0	0	1
45	Ciego	SINRefue	0	1	1	0	1	0	0	0	0	0	0	1	1	0	1	0
46	Ciego	SINRefue	0	0	0	0	0	0	0	0	1	1	0	0	0	1	0	0

## Sheet: C-R
	ACIERTOS
REFUERZO	SI
CIEGO	SI
FACEBOOK	1	0	0	0	0	1	1	0	1	0.444444
TWITTER	1	0	1	1	1	0	1	0	1	0.666667
LINKEDIN	0	1	0	0	1	0	0	0	1	0.333333
WHATSAPP	1	0	1	1	1	1	1	1	1	0.888889
PHONE	1	1	1	1	1	1	1	1	1	1
SMS	1	0	0	0	1	1	0	0	1	0.444444
EMAIL	0	1	0	0	1	0	1	1	1	0.555556
LINE	1	1	1	0	1	0	1	1	1	0.777778
GOOGLE+	0	0	0	1	0	0	1	1	1	0.444444
WIFI	1	0	1	1	0	1	1	0	1	0.666667
UPDATE	0	1	0	1	1	0	0	1	1	0.555556
GOOGLE TALK	1	0	0	1	1	1	1	1	1	0.777778
BATERIA	1	1	0	1	1	0	0	1	1	0.666667
CALENDARIO	1	1	1	1	0	1	0	0	1	0.666667
RELOJ	1	1	1	1	0	0	1	1	1	0.777778
CAMARA	0	1	1	1	1	1	1	0	1	0.777778
PROMEDIOS	0.6875	0.5625	0.5	0.6875	0.6875	0.5	0.6875	0.5625	1
2	Ciego	CONRefue	1	1	0	1	1	1	0	1	0	1	0	1	1	1	1	0
6	Ciego	CONRefue	0	0	1	0	1	0	1	1	0	0	1	0	1	1	1	1
7	Ciego	CONRefue	0	1	0	1	1	0	0	1	0	1	0	0	0	1	1	1
8	Ciego	CONRefue	0	1	0	1	1	0	0	0	1	1	1	1	1	1	1	1
18	Ciego	CONRefue	0	1	1	1	1	1	1	1	0	0	1	1	1	0	0	1
25	Ciego	CONRefue	1	0	0	1	1	1	0	0	0	1	0	1	0	1	0	1
26	Ciego	CONRefue	1	1	0	1	1	0	1	1	1	1	0	1	0	0	1	1
43	Ciego	CONRefue	0	0	0	1	1	0	1	1	1	0	1	1	1	0	1	0
44	Ciego	CONRefue	1	1	1	1	1	1	1	1	1	1	1	1	1	1	1	1

## Sheet: V-NR
	ACIERTOS
REFUERZO	NO
CIEGO	NO
FACEBOOK	1	0	1	1	1	1	0	0	0	0	1	1	0	1	0.571429
TWITTER	1	1	1	1	1	1	0	1	0	0	1	0	1	1	0.714286
LINKEDIN	0	1	1	0	1	1	0	0	0	1	0	0	0	0	0.357143
WHATSAPP	0	1	1	1	0	1	1	1	0	1	0	0	1	1	0.642857
PHONE	1	0	1	0	0	1	1	1	1	0	0	0	1	0	0.5
SMS	1	0	1	0	0	0	1	1	0	0	0	1	1	1	0.5
EMAIL	1	0	1	0	0	0	1	1	0	0	0	0	0	0	0.285714
LINE	0	0	1	0	1	1	1	1	0	0	1	0	0	1	0.5
GOOGLE+	1	0	0	1	0	1	0	0	1	1	1	0	0	0	0.428571
WIFI	1	0	0	1	0	1	1	1	0	1	0	1	0	0	0.5
UPDATE	1	0	0	1	1	1	1	1	0	1	1	0	0	1	0.642857
GOOGLE TALK	1	0	1	0	1	1	1	0	1	1	1	0	0	1	0.642857
BATERIA	1	1	1	1	1	1	1	1	1	0	1	0	0	1	0.785714
CALENDARIO	1	1	1	1	0	0	1	1	0	1	1	1	1	1	0.785714
RELOJ	1	0	1	1	0	1	0	1	1	1	1	1	0	1	0.714286
CAMARA	1	0	1	1	1	1	1	1	1	1	1	1	1	1	0.928571
PROMEDIOS	0.8125	0.3125	0.8125	0.625	0.5	0.8125	0.6875	0.75	0.375	0.5625	0.625	0.375	0.375	0.6875
11	NoCiego	SINRefue	1	1	0	0	1	1	1	0	1	1	1	1	1	1	1	1
13	NoCiego	SINRefue	0	1	1	1	0	0	0	0	0	0	0	0	1	1	0	0
16	NoCiego	SINRefue	1	1	1	1	1	1	1	1	0	0	0	1	1	1	1	1
17	NoCiego	SINRefue	1	1	0	1	0	0	0	0	1	1	1	0	1	1	1	1
21	NoCiego	SINRefue	1	1	1	0	0	0	0	1	0	0	1	1	1	0	0	1
22	NoCiego	SINRefue	1	1	1	1	1	0	0	1	1	1	1	1	1	0	1	1
28	NoCiego	SINRefue	0	0	0	1	1	1	1	1	0	1	1	1	1	1	0	1
29	NoCiego	SINRefue	0	1	0	1	1	1	1	1	0	1	1	0	1	1	1	1
32	NoCiego	SINRefue	0	0	0	0	1	0	0	0	1	0	0	1	1	0	1	1
34	NoCiego	SINRefue	0	0	1	1	0	0	0	0	1	1	1	1	0	1	1	1
35	NoCiego	SINRefue	1	1	0	0	0	0	0	1	1	0	1	1	1	1	1	1
36	NoCiego	SINRefue	1	0	0	0	0	1	0	0	0	1	0	0	0	1	1	1
38	NoCiego	SINRefue	0	1	0	1	1	1	0	0	0	0	0	0	0	1	0	1
40	NoCiego	SINRefue	1	1	0	1	0	1	0	1	0	0	1	1	1	1	1	1

## Sheet: V-R
	ACIERTOS
REFUERZO	SI
CIEGO	NO
FACEBOOK	1	1	1	1	1	1	1	0	0	0	0	0	1	0	0.571429
TWITTER	1	1	1	1	1	1	0	1	1	1	1	1	1	1	0.928571
LINKEDIN	0	0	1	0	0	0	1	1	0	1	0	1	1	0	0.428571
WHATSAPP	1	0	0	1	0	0	0	1	1	1	1	1	1	1	0.642857
PHONE	1	1	1	0	0	1	0	1	1	1	0	0	1	0	0.571429
SMS	1	0	1	1	1	0	0	1	1	0	1	1	1	1	0.714286
EMAIL	0	1	1	0	1	0	0	0	0	1	0	1	1	0	0.428571
LINE	1	1	1	1	1	0	1	1	1	1	1	1	1	1	0.928571
GOOGLE+	0	1	1	1	1	0	0	1	0	1	0	1	1	1	0.642857
WIFI	1	1	0	1	0	0	1	1	1	1	1	0	0	1	0.642857
UPDATE	1	1	1	1	1	1	1	1	1	1	1	1	1	1	1
GOOGLE TALK	0	1	0	1	0	1	1	1	1	1	1	1	1	1	0.785714
BATERIA	1	1	0	0	0	1	1	1	1	1	0	1	1	0	0.642857
CALENDARIO	1	0	1	1	0	0	1	1	1	1	0	1	1	1	0.714286
RELOJ	1	1	1	1	0	1	1	1	1	1	1	1	0	1	0.857143
CAMARA	1	1	1	1	1	1	1	1	1	1	1	1	1	1	1
PROMEDIOS	0.75	0.75	0.75	0.75	0.5	0.5	0.625	0.875	0.75	0.875	0.5625	0.8125	0.875	0.6875
9	NoCiego	CONRefue	1	1	0	1	1	1	0	1	0	1	1	0	1	1	1	1
10	NoCiego	CONRefue	1	1	0	0	1	0	1	1	1	1	1	1	1	0	1	1
12	NoCiego	CONRefue	1	1	1	0	1	1	1	1	1	0	1	0	0	1	1	1
14	NoCiego	CONRefue	1	1	0	1	0	1	0	1	1	1	1	1	0	1	1	1
15	NoCiego	CONRefue	1	1	0	0	0	1	1	1	1	0	1	0	0	0	0	1
20	NoCiego	CONRefue	1	1	0	0	1	0	0	0	0	0	1	1	1	0	1	1
23	NoCiego	CONRefue	1	0	1	0	0	0	0	1	0	1	1	1	1	1	1	1
30	NoCiego	CONRefue	0	1	1	1	1	1	0	1	1	1	1	1	1	1	1	1
31	NoCiego	CONRefue	0	1	0	1	1	1	0	1	0	1	1	1	1	1	1	1
33	NoCiego	CONRefue	0	1	1	1	1	0	1	1	1	1	1	1	1	1	1	1
37	NoCiego	CONRefue	0	1	0	1	0	1	0	1	0	1	1	1	0	0	1	1
39	NoCiego	CONRefue	0	1	1	1	0	1	1	1	1	0	1	1	1	1	1	1
41	NoCiego	CONRefue	1	1	1	1	1	1	1	1	1	0	1	1	1	1	0	1
42	NoCiego	CONRefue	0	1	0	1	0	1	0	1	1	1	1	1	0	1	1	1

## Sheet: Graficas
	VI - No reinforcement	VI - Reinforcement			VI - No reinforcement	non-VI - No Reinforcement
Facebook	0.555556	0.444444		Facebook	0.555556	0.571429
Twitter	0.444444	0.666667		Twitter	0.444444	0.714286
Linkedin	0.444444	0.333333		Linkedin	0.444444	0.357143
Whatsapp	0.333333	0.888889		Whatsapp	0.333333	0.642857
Phone	0.222222	1		Phone	0.222222	0.5
SMS	0.222222	0.444444		SMS	0.222222	0.5
Email	0.333333	0.555556		Email	0.333333	0.285714
Line	0.222222	0.777778		Line	0.222222	0.5
Google+	0.555556	0.444444		Google+	0.555556	0.428571
WiFi	0.111111	0.666667		WiFi	0.111111	0.5
Update	0.111111	0.555556		Update	0.111111	0.642857
Talk	0.333333	0.777778		Talk	0.333333	0.642857
Battery	0.333333	0.666667		Battery	0.333333	0.785714
Calendar	0.555556	0.666667		Calendar	0.555556	0.785714
Clock	0.333333	0.777778		Clock	0.333333	0.714286
Camera	0.333333	0.777778		Camera	0.333333	0.928571
	non-VI - No Reinforcement	non-VI - Reinforcement			VI - Reinforcement	non-VI - Reinforcement
Facebook	0.571429	0.571429		Facebook	0.444444	0.571429
Twitter	0.714286	0.928571		Twitter	0.666667	0.928571
Linkedin	0.357143	0.428571		Linkedin	0.333333	0.428571
Whatsapp	0.642857	0.642857		Whatsapp	0.888889	0.642857
Phone	0.5	0.571429		Phone	1	0.571429
SMS	0.5	0.714286		SMS	0.444444	0.714286
Email	0.285714	0.428571		Email	0.555556	0.428571
Line	0.5	0.928571		Line	0.777778	0.928571
Google+	0.428571	0.642857		Google+	0.444444	0.642857
WiFi	0.5	0.642857		WiFi	0.666667	0.642857
Update	0.642857	1		Update	0.555556	1
Talk	0.642857	0.785714		Talk	0.777778	0.785714
Battery	0.785714	0.642857		Battery	0.666667	0.642857
Calendar	0.785714	0.714286		Calendar	0.666667	0.714286
Clock	0.714286	0.857143		Clock	0.777778	0.857143
Camera	0.928571	1		Camera	0.777778	1
