# Supplementary material for: Improvements in the learnability of smartphone haptic interfaces for visually impaired users
Source: PLoS One. 2019 Nov 11;14(11):e0225053. doi: 10.1371/journal.pone.0225053 (PMC6844543; doi:10.1371/journal.pone.0225053)
Supplement: S1 File — The data file contains the raw (Excel and SPSS format) and processed (Excel format) data obtained using the HAPP application per user as well as the individual perceptual map and global perceptual map. (ZIP) [file pone.0225053.s001.zip › Perceptual map vibrotactil.xlsx]

## Sheet: Hoja1
DISTANCE IMS vibrotactil		1	2	3	4	5	6	7	8	9	10	11	12	13	14	15	16
		battery	calendar	camera	clock	email	facebook	Goggle+	line	linkedin	phone	SMS	talk	twitter	whatsapp	upddate	wifi
1	Battery
2	Calendar	5
3	Camera	2	5
4	Clock	5	5	5
5	Email	5	5	5	4
6	Facebook	5	5	5	4	5
7	Goggle+	5	5	5	4	5	5
8	Line	5	4	5	5	4	3	5
9	Linkedin	4	4	4	4	4	5	5	5
10	Phone	4	5	4	4	4	5	5	4	4
11	SMS	5	5	5	5	5	5	5	5	4	5
12	Talk	5	4	5	5	5	5	5	5	5	5	5
13	Twitter	2	5	2	5	5	5	5	5	5	5	5	5
14	Whatsapp	5	5	5	5	5	4	5	5	5	5	5	5	5
15	Update	5	5	5	5	5	5	5	5	5	5	5	5	5	5
16	wifi	5	5	5	5	5	5	4	5	5	5	5	5	5	5	4
DISTANCE ADE vibrotáctil		1	2	3	4	5	6	7	8	9	10	11	12	13	14	15	16
		battery	calendar	camera	clock	email	facebook	Goggle+	line	linkedin	phone	SMS	talk	twitter	whatsapp	upddate	wifi
1	Battery
2	Calendar	5
3	Camera	4	5
4	Clock	5	5	5
5	Email	5	5	5	3
6	Facebook	5	5	5	4	4
7	Goggle+	5	5	5	4	5	5
8	Line	5	5	5	5	4	5	5
9	Linkedin	5	5	5	5	4	5	5	4
10	Phone	5	5	5	4	5	5	5	5	4
11	SMS	5	5	5	5	5	5	5	5	5	5
12	Talk	5	5	5	5	5	5	5	5	5	5	5
13	Twitter	4	5	4	5	5	5	5	5	5	5	5	5
14	Whatsapp	5	5	5	5	5	5	5	5	5	5	5	5	5
15	Update	5	5	5	5	5	5	5	5	5	5	5	5	5	5
16	wifi	5	5	5	5	5	5	5	5	5	5	5	5	5	5	5
DISTANCE CDM vibrotactil		1	2	3	4	5	6	7	8	9	10	11	12	13	14	15	16
		battery	calendar	camera	clock	email	facebook	Goggle+	line	linkedin	phone	SMS	talk	twitter	whatsapp	upddate	wifi
1	Battery
2	Calendar	5
3	Camera	2	5
4	Clock	5	5	5
5	Email	5	5	5	3
6	Facebook	5	5	5	4	4
7	Goggle+	5	5	5	4	5	5
8	Line	5	5	5	5	4	5	5
9	Linkedin	5	4	5	4	4	5	4	4
10	Phone	5	5	5	4	4	5	5	4	3
11	SMS	4	5	5	5	5	5	5	5	5	5
12	Talk	5	4	5	5	5	5	5	5	5	5	5
13	Twitter	4	5	3	5	5	5	5	5	5	5	5	5
14	Whatsapp	5	5	5	4	5	5	5	5	5	5	5	4	5
15	Update	5	5	5	5	5	5	5	5	5	5	5	5	5	5
16	wifi	5	5	5	5	5	5	5	5	5	5	5	4	5	4	4

## Sheet: Hoja2
DISTANCE AIFA vibrotactil		1	2	3	4	5	6	7	8	9	10	11	12	13	14	15	16
		battery	calendar	camera	clock	email	facebook	Goggle+	line	linkedin	phone	SMS	talk	twitter	whatsapp	upddate	wifi
1	Battery
2	Calendar	1
3	Camera	2	5
4	Clock	5	5	5
5	Email	5	4	5	5
6	Facebook	5	5	5	5	5
7	Goggle+	5	5	5	5	5	5
8	Line	5	3	5	5	5	5	5
9	Linkedin	5	4	3	5	5	5	4	5
10	Phone	5	5	5	5	5	5	5	5	5
11	SMS	5	5	5	5	5	5	5	5	5	5
12	Talk	3	5	5	5	5	5	5	5	5	5	5
13	Twitter	3	5	1	5	5	5	5	5	5	4	5	5
14	Whatsapp	5	2	5	5	5	5	5	5	5	5	5	5	5
15	Update	5	5	5	5	5	5	5	5	5	5	5	5	5	5
16	wifi	5	5	5	5	5	4	5	5	5	5	5	5	5	5	5
DISTANCE ADE vibrotáctil		1	2	3	4	5	6	7	8	9	10	11	12	13	14	15	16
		battery	calendar	camera	clock	email	facebook	Goggle+	line	linkedin	phone	SMS	talk	twitter	whatsapp	upddate	wifi
1	Battery
2	Calendar
3	Camera
4	Clock
5	Email
6	Facebook
7	Goggle+
8	Line
9	Linkedin
10	Phone
11	SMS
12	Talk
13	Twitter
14	Whatsapp
15	Update
16	wifi
DISTANCE CDM vibrotactil		1	2	3	4	5	6	7	8	9	10	11	12	13	14	15	16
		battery	calendar	camera	clock	email	facebook	Goggle+	line	linkedin	phone	SMS	talk	twitter	whatsapp	upddate	wifi
1	Battery
2	Calendar
3	Camera
4	Clock
5	Email
6	Facebook
7	Goggle+
8	Line
9	Linkedin
10	Phone
11	SMS
12	Talk
13	Twitter
14	Whatsapp
15	Update
16	wifi

## Sheet: Hoja3
		Battery	Calendar	Camera	Clock	Email	Facebook	Google+	Line	Linkedin	Phone	SMS	Talk	Twitter	Whatsapp	Upddate	Wifi
	Battery
	Calendar	3.3437
	Camera	2.37841	5
	Clock	5	5	5
	Email	5	4.72871	5	3.66284
	Facebook	5	5	5	4.22949	4.47214
	Google+	5	5	5	4.22949	5	5
	Line	5	4.16179	5	5	4.22949	4.40056	5
	Linkedin	4.72871	4.22949	4.16179	4.47214	4.22949	5	4.47214	4.47214
	Phone	4.72871	5	4.72871	4.22949	4.47214	5	5	4.47214	3.93598
	SMS	4.72871	5	5	5	5	5	5	5	4.72871	5
	Talk	4.40056	4.47214	5	5	5	5	5	5	5	5	5
	Twitter	3.13017	5	2.21336	5	5	5	5	5	5	4.72871	5	5
	Whatsapp	5	3.97635	5	4.72871	5	4.72871	5	5	5	5	5	4.72871	5
	Update	5	5	5	5	5	5	5	5	5	5	5	5	5	5
	wifi	5	5	5	5	5	4.72871	4.72871	5	5	5	5	4.72871	5	4.72871	4.47214
